# Supplementary material for: Jurassic Osmundaceous Landscapes in Patagonia: Exploring the Concept of Ecological Stasis in the Deseado Massif, Argentina
Source: Plants (Basel). 2025 Jan 8;14(2):165. doi: 10.3390/plants14020165 (PMC11768899; doi:10.3390/plants14020165)
Supplement: Supplementary file 1 [file plants-14-00165-s001.zip]

Archive with 1 entries (1 files):
- plants-3357530-Supplementary material.pdf
